# Supplementary material for: A real-world pharmacovigilance study of adverse drug reactions associated with lecanemab and aducanumab based on WHO-VigiAccess and FAERS databases
Source: Front Pharmacol. 2025 Apr 1;16:1561020. doi: 10.3389/fphar.2025.1561020 (PMC12023478; doi:10.3389/fphar.2025.1561020)
Supplement: Supplementary file 1 [file DataSheet1.xlsx]

## Sheet: Table S1
Table S1 Similarities and differences of Lecanemab and Aducanumab in the VigiAccess database
SOC	Same PTs	Unique PTs for Lecanemab	Unique PTs for Aducanumab
Blood and lymphatic system disorders	Anaemia	Thrombocytopenia	Platelet dysfunction, Myelosuppression
Cardiac disorders	Atrial fibrillation, Myocardial infarction, Bradycardia, Tachycardia	Ventricular fibrillation, Palpitations, Atrioventricular block	Cardiac flutter, Cardiomyopathy, Arteriosclerosis coronary artery, Cardiac failure congestive, Sinus arrhythmia, Cardiac disorder
Ear and labyrinth disorders	Tinnitus, Vertigo	Ear pain	Ear disorder, Deafness
Eye disorders	Vision blurred	Visual impairment, Lacrimation increased, Eye swelling, Blepharospasm	Scleral haemorrhage, Vitreous floaters, Glaucoma, Blindness, Necrotising retinitis, Cataract, Eye movement disorder
Gastrointestinal disorders	Abdominal pain, Abdominal discomfort, Vomiting, Nausea, Diarrhoea	Swollen tongue, Gastrointestinal haemorrhage, Constipation, Retching, Abdominal pain upper	Umbilical hernia, Abnormal faeces, Small intestinal obstruction, Toothache, Acquired oesophageal web, Abdominal distension, Gastrointestinal disorder, Inflammatory bowel disease, Gastric ulcer, Small intestinal perforation, Colitis, Anal incontinence, Dysphagia, Ascites, Pancreatitis, Pancreatic enzyme abnormality, Gastritis, Crohn's disease
General disorders and administration site conditions	Gait disturbance, Malaise, Infusion site extravasation, Fatigue, Death, Crying, Asthenia, Pyrexia, Feeling abnormal, Gait inability, Drug ineffective, Peripheral swelling, Chest pain	Screaming, Condition aggravated, Influenza like illness, Thirst, Sluggishness, Pain, Feeling hot, Infusion site bruising, Chest discomfort, Oedema, Infusion site reaction, Oedema peripheral, Chills, Feeling cold, Illness, Effusion	General physical health deterioration, Incarcerated hernia, Inflammation, Drug interaction, Sudden cardiac death, Terminal state, Swelling, Non-cardiac chest pain, Decreased activity, Disease progression, Hypothermia
Hepatobiliary disorders			Cholelithiasis obstructive, Jaundice
Immune system disorders		Hypersensitivity	Amyloidosis, Anaphylactic reaction, Drug hypersensitivity
Infections and infestations	Diverticulitis, Urinary tract infection, Pneumonia, Nasopharyngitis, Herpes zoster, Covid-19, Viral infection	Sepsis	Staphylococcal infection, Post-acute covid-19 syndrome, Sinusitis, Covid-19 pneumonia, Pneumonia aspiration, Tooth infection, Meningitis, Bronchitis, Fungal infection
Injury, poisoning and procedural complications	Head injury, Infusion related reaction, Fall, Subdural haematoma, Rib fracture, Off label use	Skin abrasion, Road traffic accident, Contusion	Procedural pain, Brain herniation, Limb injury, Scratch, Craniofacial fracture, Wrong product administered, Meniscus injury, Eye contusion, Post procedural complication, Traumatic intracranial haemorrhage, Back injury, Ligament rupture, Eye injury, Product name confusion, Ligament sprain, Joint dislocation, Lower limb fracture, Product packaging confusion, Product dispensing error, Pelvic fractur…
Investigations	Blood pressure decreased, Magnetic resonance imaging abnormal, White blood cell count increased, Blood glucose decreased, Weight decreased, Weight increased, Blood pressure increased, Heart rate increased	Blood glucose increased, Body temperature increased, Electrocardiogram st segment elevation, Hepatic enzyme increased, Heart rate irregular, Heart rate decreased, Magnetic resonance imaging head abnormal, Electrocardiogram qt prolonged	Sars-cov-2 test positive, Thyroid hormones increased, Blood chloride decreased, Blood thyroid stimulating hormone increased, Blood sodium decreased, Blood urea increased, Blood calcium increased, West nile virus test positive, Blood bilirubin increased, Blood ph increased
Metabolism and nutrition disorders	Dehydration, Decreased appetite	Hypokalaemia	Hyperglycaemia, Hyponatraemia, Malnutrition, Type 2 diabetes mellitus, Failure to thrive, Diabetes mellitus, Electrolyte imbalance, Hyperlipidaemia
Musculoskeletal and connective tissue disorders	Arthralgia, Muscular weakness, Back pain, Muscle spasms, Neck pain, Musculoskeletal stiffness	Pain in extremity, Myalgia, Muscle tightness, Joint swelling	Facet joint syndrome, Arthritis, Back disorder, Intervertebral disc compression, Joint effusion, Spinal pain, Spinal stenosis, Spondylitis, Arthropathy
Neoplasms benign, malignant and unspecified (incl cysts and polyps)	Breast cancer		Skin cancer, Lymphoma, Malignant melanoma, Breast cancer female, Salivary gland cancer, Meningioma, Transitional cell carcinoma, Prostate cancer, Central nervous system lymphoma, B-cell lymphoma, Squamous cell carcinoma, Non-small cell lung cancer metastatic, Benign breast neoplasm
Nervous system disorders	Balance disorder, Cerebral haemorrhage, Cerebrovascular accident, Seizure, Amyloid related imaging abnormality-microhaemorrhages and haemosiderin deposits, Tremor, Memory impairment, Headache, Amyloid related imaging abnormalities, Cerebral microhaemorrhage, Ischaemic stroke, Amyloid related imaging abnormality-oedema/effusion, Aphasia, Lethargy, Dementia alzheimer's type, Superficial siderosis o…	Hypoaesthesia, Dyskinesia, Head discomfort, Migraine, Hypersomnia, Brain fog	Cerebral infarction, Subarachnoid haemorrhage, Dementia, Paraesthesia, Posterior reversible encephalopathy syndrome, Transient ischaemic attack
Product issues			Product label issue, Product distribution issue
Psychiatric disorders	Mental status changes, Hallucination, Agitation, Poor quality sleep, Depressed mood, Panic attack, Disorientation, Frustration tolerance decreased, Depression, Confusional state, Insomnia, Anxiety	Abnormal dreams, Restlessness, Nightmare, Delusion, Anger	Mental disorder, Delirium, Boredom, Deja vu, Poverty of speech, Hallucination, visual, Emotional distress, Communication disorder, Paranoia, Psychotic disorder, Dysphoria, Attention-seeking behaviour, Stubbornness, Irritability, Suicidal ideation, Aggression
Renal and urinary disorders	Urinary retention, Urinary incontinence, Renal failure, Incontinence, Acute kidney injury		Chronic kidney disease, Nephrolithiasis, Renal impairment, Ureteric obstruction
Reproductive system and breast disorders			Prostatomegaly
Respiratory, thoracic and mediastinal disorders	Pulmonary embolism, Productive cough, Dyspnoea, Epistaxis, Rhinorrhoea	Nasal congestion, Cough, Hiccups, Sneezing	Lung disorder, Pulmonary fibrosis, Respiratory failure, Pulmonary artery aneurysm
Skin and subcutaneous tissue disorders	Urticaria, Night sweats, Rash, Hyperhidrosis, Pruritus	Skin burning sensation, Rash pruritic, Alopecia	Erythema, Skin irritation, Rash papular, Skin discolouration, Skin haemorrhage, Psoriasis, Skin exfoliation, Skin lesion
Vascular disorders	Hypotension, Haemorrhage, Hypertension, Deep vein thrombosis	Poor venous access, Flushing, Pallor	Peripheral artery thrombosis, Peripheral venous disease, Infarction
SOC, System Organ Class; PT, Preferred Term

## Sheet: Table S2
Table S2 Similarities and differences of Lecanemab and Aducanumab in the FAERS database
SOC	Same PTs	Unique PTs for Lecanemab	Unique PTs for Aducanumab
Metabolism and nutrition disorders	Dehydration, Hyponatraemia, Decreased appetite	Weight fluctuation, Increased appetite, Appetite disorder, Hyperkalaemia, Hypokalaemia, Feeding disorder, Metabolic acidosis	Hyperglycaemia, Malnutrition, Hyperlipidaemia, Electrolyte imbalance, Type 2 diabetes mellitus, Diabetes mellitus, Failure to thrive
General disorders and administration site conditions	Death, Fatigue, Gait disturbance, Drug ineffective, General physical health deterioration, Feeling abnormal, Malaise, Disease progression, Gait inability, Chest pain, Pyrexia, Hypothermia, Infusion site extravasation, Crying, Peripheral swelling, Swelling, Asthenia, Inflammation	Chills, Pain, Influenza like illness, Feeling cold, Feeling hot, Condition aggravated, Screaming, Sluggishness, Chest discomfort, Oedema, Oedema peripheral, Tenderness, Infusion site reaction, Infusion site bruising, Illness, Effusion, Thirst, Feeling jittery, Swelling face, Multiple organ dysfunction syndrome, Infusion site pain, Axillary pain, Withdrawal syndrome, Facial pain, Physical decondit…	Non-cardiac chest pain, Decreased activity, Incarcerated hernia, Drug interaction, Terminal state, Sudden cardiac death
Musculoskeletal and connective tissue disorders	Muscle spasms, Muscular weakness, Arthralgia, Neck pain, Back pain, Musculoskeletal stiffness	Pain in extremity, Joint swelling, Myalgia, Muscle tightness, Bone pain, Osteoarthritis, Muscle twitching, Groin pain, Pain in jaw, Limb discomfort, Musculoskeletal discomfort, Inguinal mass	Intervertebral disc compression, Mobility decreased, Spinal stenosis, Facet joint syndrome, Joint effusion, Spondylitis, Arthritis, Arthropathy, Back disorder, Spinal pain
Injury, poisoning and procedural complications	Fall, Head injury, Product dose omission issue, Off label use, Infusion related reaction, Subdural haematoma, Joint dislocation, Traumatic intracranial haemorrhage, Rib fracture, Pelvic fracture, Back injury	Contusion, Femur fracture, Road traffic accident, Skin abrasion, Cervical vertebral fracture, Concussion, Face injury, Tooth fracture, Femoral neck fracture, Device use issue, Transfusion reaction, Arthropod bite	Product name confusion, Incorrect drug administration rate, Scratch, Wrong product administered, Brain herniation, Post procedural complication, Prescribed underdose, Ligament sprain, Skin laceration, Incorrect dose administered, Eye contusion, Product dispensing error, Product packaging confusion, Eye injury, Limb injury, Subdural haemorrhage, Lower limb fracture, Ligament rupture, Tendon ruptur…
Investigations	Blood pressure increased, Weight increased, Magnetic resonance imaging abnormal, White blood cell count increased, Sars-cov-2 test positive, Weight decreased, Blood glucose decreased, Blood pressure decreased, Heart rate increased	Heart rate decreased, Body temperature increased, Hepatic enzyme increased, Blood glucose increased, Magnetic resonance imaging head abnormal, Electrocardiogram st segment elevation, Heart rate irregular, C-reactive protein increased, Blood magnesium decreased, Low density lipoprotein increased, Blood pressure measurement, Myocardial necrosis marker increased, Troponin increased, Sars-cov-2 antib…	Blood thyroid stimulating hormone increased, Thyroid hormones increased, Blood ph increased, West nile virus test positive, Blood calcium increased, Blood urea increased, Blood chloride decreased, Blood sodium decreased, Blood bilirubin increased
Nervous system disorders	Amyloid related imaging abnormality-oedema/effusion, Amyloid related imaging abnormality-microhaemorrhages and haemosiderin deposits, Headache, Cerebral haemorrhage, Superficial siderosis of central nervous system, Dementia alzheimer's type, Seizure, Dizziness, Amyloid related imaging abnormalities, Brain oedema, Cognitive disorder, Memory impairment, Subarachnoid haemorrhage, Cerebrovascular acc…	Brain fog, Head discomfort, Formication, Dyskinesia, Cerebral mass effect, Epilepsy, Presyncope, Unresponsive to stimuli, Central nervous system lesion, Cerebral thrombosis, Burning sensation, Intracranial pressure increased, Cerebrovascular disorder, Cerebrosclerosis, Hemiplegia, Clumsiness, Language disorder, Metabolic encephalopathy, Paralysis, Primary stabbing headache, Dyspraxia, Altered sta…	Haemorrhage intracranial, Posterior reversible encephalopathy syndrome, Motor dysfunction, Fine motor skill dysfunction, Sensory disturbance, Cerebral ischaemia, Embolic stroke, Focal dyscognitive seizures, Brain injury, Normal pressure hydrocephalus, Cerebellar microhaemorrhage, White matter lesion, Cerebral haemosiderin deposition, Stupor, Toxic encephalopathy, Hemiparesis, Sciatica, Ophthalmic…
Respiratory, thoracic and mediastinal disorders	Epistaxis, Rhinorrhoea, Pulmonary embolism, Dyspnoea, Productive cough	Cough, Nasal congestion, Hiccups, Sneezing, Interstitial lung disease, Wheezing, Paranasal sinus discomfort, Sinus pain, Asthma, Pharyngeal swelling, Hypoxia, Sinus congestion, Pulmonary haemosiderosis, Dysphonia, Pulmonary mass, Haemoptysis	Lung disorder, Respiratory failure, Pulmonary fibrosis, Pulmonary artery aneurysm
Cardiac disorders	Atrial fibrillation, Bradycardia, Myocardial infarction, Cardiac disorder, Tachycardia, Cardiomyopathy	Cardiac failure, Palpitations, Atrioventricular block, Cardiac arrest, Ventricular fibrillation, Myocardial ischaemia, Acute myocardial infarction, Bundle branch block, Coronary artery disease	Sinus arrhythmia, Arteriosclerosis coronary artery, Atrioventricular block second degree, Cardiac flutter, Cardiac failure congestive
Infections and infestations	Covid-19, Urinary tract infection, Diverticulitis, Sinusitis, Viral infection, Bronchitis, Herpes zoster, Tooth infection, Nasopharyngitis, Pneumonia	Sepsis, Encephalitis, Upper respiratory tract infection, Hepatitis b reactivation, Ear infection, Rhinitis, Gastroenteritis viral, Conjunctivitis, Coccidioidomycosis, Respiratory tract infection, Gastroenteritis, Coronavirus infection, Endocarditis, Tooth abscess, Infection	Fungal infection, Covid-19 pneumonia, Meningitis, Post-acute covid-19 syndrome, Pneumonia aspiration, Neuroborreliosis, Staphylococcal infection
Skin and subcutaneous tissue disorders	Rash, Night sweats, Hyperhidrosis, Urticaria, Skin discolouration, Rash papular, Pruritus, Skin irritation, Erythema	Alopecia, Rash pruritic, Skin burning sensation, Dermatitis acneiform, Rosacea, Rash erythematous, Rash macular, Cold sweat, Petechiae, Blister	Skin haemorrhage, Skin exfoliation, Psoriasis, Skin lesion
Eye disorders	Vision blurred, Cataract, Vitreous floaters, Blindness	Visual impairment, Lacrimation increased, Ocular hyperaemia, Eye pruritus, Neovascular age-related macular degeneration, Eye swelling, Blepharospasm, Ocular discomfort, Eye disorder, Conjunctival haemorrhage, Eye allergy, Photophobia, Retinal haemorrhage, Visual brightness, Retinal oedema, Ulcerative keratitis, Eyelid rash, Ophthalmic vein thrombosis	Eye movement disorder, Glaucoma, Scleral haemorrhage, Necrotising retinitis
Psychiatric disorders	Confusional state, Mental status changes, Agitation, Disorientation, Hallucination, Aggression, Anxiety, Insomnia, Depression, Irritability, Delirium, Panic attack, Frustration tolerance decreased, Depressed mood, Poor quality sleep	Anger, Abnormal dreams, Restlessness, Hallucination, Auditory, Delusional perception, Initial insomnia, Nightmare, Delusion, Personality change, Claustrophobia, Emotional disorder, Panic reaction, Thinking abnormal, Bradyphrenia, Tachyphrenia, Tearfulness, Depressive symptom, Disorganised speech, Psychotic behaviour, Sleep terror, Negative thoughts, Abnormal behaviour, Eating disorder, Delusion o…	Mental disorder, Poverty of speech, Emotional distress, Deja vu, Hallucination, Visual, Communication disorder, Stubbornness, Dysphoria, Boredom, Attention-seeking behaviour, Suicidal ideation, Paranoia, Psychotic disorder
Ear and labyrinth disorders	Vertigo, Tinnitus	Hypoacusis, Ear pain, Ear discomfort, Ear haemorrhage	Deafness, Ear disorder
Hepatobiliary disorders	Cholecystitis, Jaundice	Hypertransaminasaemia, Drug-induced liver injury, Haemorrhagic hepatic cyst	Bile duct stone, Cholangitis acute, Cholelithiasis obstructive
Renal and urinary disorders	Urinary incontinence, Acute kidney injury, Urinary retention, Incontinence, Renal failure	Renal cyst, Tubulointerstitial nephritis, Bladder pain, Pollakiuria, Calculus bladder, Dysuria	Nephrolithiasis, Ureteric obstruction, Chronic kidney disease, Renal impairment
Gastrointestinal disorders	Nausea, Vomiting, Diarrhoea, Abdominal pain, Dysphagia, Abdominal discomfort, Small intestinal obstruction, Anal incontinence, Colitis	Abdominal pain upper, Retching, Constipation, Swollen tongue, Abdominal pain lower, Dry mouth, Paraesthesia oral, Flatulence, Gastrooesophageal reflux disease, Gingival swelling, Gingival pain, Intestinal perforation, Oral mucosal blistering, Oral pain, Oral mucosal exfoliation, Upper gastrointestinal haemorrhage, Faeces soft, Stomatitis, Ileus, Gastric dilatation, Abdominal rigidity, Dyspepsia	Gastrointestinal disorder, Gastric ulcer, Small intestinal perforation, Inflammatory bowel disease, Acquired oesophageal web, Abnormal faeces, Umbilical hernia, Abdominal distension, Toothache, Pancreatic enzyme abnormality, Ascites, Crohn's disease, Pancreatitis
Neoplasms benign, malignant and unspecified (incl cysts and polyps)	Breast cancer	Pancreatic carcinoma, Ovarian cancer metastatic, Colon cancer metastatic, Glioma	Skin cancer, Prostate cancer, Breast cancer female, Transitional cell carcinoma, Non-small cell lung cancer metastatic, Benign breast neoplasm, Meningioma, Lymphoma, Malignant melanoma, Squamous cell carcinoma, Salivary gland cancer, B-cell lymphoma, Central nervous system lymphoma
Blood and lymphatic system disorders	Anaemia	Thrombocytopenia	Platelet dysfunction, Myelosuppression
Vascular disorders	Hypertension, Deep vein thrombosis, Hypotension, Haemorrhage	Flushing, Pallor, Poor venous access, Superficial vein thrombosis, Circulatory collapse, Peripheral coldness, Hot flush, Aneurysm, Aortic dissection, Venous thrombosis limb, Aortic aneurysm rupture, Peripheral artery aneurysm	Infarction, Peripheral artery thrombosis, Peripheral venous disease
Product issues			Product distribution issue, Product label issue
Immune system disorders		Hypersensitivity	Amyloidosis, Drug hypersensitivity
Reproductive system and breast disorders		Erectile dysfunction, Vaginal haemorrhage, Prostatitis, Menstrual disorder	Prostatomegaly
Surgical and medical procedures		Therapy cessation, Therapy interrupted, Hospice care, Hospitalisation, Dialysis, Treatment delayed
Social circumstances		Loss of personal independence in daily activities, Verbal abuse
SOC, System Organ Class; PT, Preferred Term
